# Supplementary material for: Vibrational control of the reaction pathway in the H + CHD3 → H2 + CD3 reaction
Source: Sci Adv. 2022 Mar 30;8(13):eabm9820. doi: 10.1126/sciadv.abm9820 (PMC8967217; doi:10.1126/sciadv.abm9820)
Supplement: Supplementary file 2 — Movies S1 to S3 [file sciadv.abm9820_movies_s1_to_s3.zip]

Archive with 3 entries (3 files):
- sciadv.abm9820_movie_s1.mp4
- sciadv.abm9820_movie_s2.mp4
- sciadv.abm9820_movie_s3.mp4
